# Supplementary material for: The Investigation of Perennial Sunflower Species (Helianthus L.) Mitochondrial Genomes
Source: Genes (Basel). 2020 Aug 24;11(9):982. doi: 10.3390/genes11090982 (PMC7565312; doi:10.3390/genes11090982)
Supplement: Supplementary file 1 [file genes-11-00982-s001.zip]

Archive with 2 entries (2 files):
- Suppl 1.pdf
- Table S1.pdf
